# Supplementary material for: Outcomes of Late-Line Systemic Treatment in GIST: Does Sequence Matter?
Source: Cancers (Basel). 2024 Feb 23;16(5):904. doi: 10.3390/cancers16050904 (PMC10931337; doi:10.3390/cancers16050904)
Supplement: Supplementary file 1 [file cancers-16-00904-s001.zip]

Archive with 1 entries (1 files):
- cancers-2825776-supplementary.pdf
